# Supplementary material for: Identification of a Multi-Messenger RNA Signature as Type 2 Diabetes Mellitus Candidate Genes Involved in Crosstalk between Inflammation and Insulin Resistance
Source: Biomolecules. 2022 Sep 2;12(9):1230. doi: 10.3390/biom12091230 (PMC9496026; doi:10.3390/biom12091230)
Supplement: Supplementary file 1 [file biomolecules-12-01230-s001.zip]

Archive with 2 entries (2 files):
- supplementary figures.pdf
- Supplementary tables.pdf
